# Supplementary material for: Climate-trait relationships exhibit strong habitat specificity in plant communities across Europe
Source: Nat Commun. 2023 Feb 9;14:712. doi: 10.1038/s41467-023-36240-6 (PMC9911725; doi:10.1038/s41467-023-36240-6)
Supplement: Supplementary file 4 — Supplementary Data 1 [file 41467_2023_36240_MOESM4_ESM.xlsx]

## Sheet: Supplementary Data 1
Supplementary Data 1 | Databases used for this study. GIVD – Global Index of Vegetation-Plot Databases (www.givd.info).
GIVD Code	GIVD Dataset	Custodian	Plots
00-00-004	Vegetation Database of Eurasian Tundra	Risto Virtanen	54
00-RU-001	Vegetation Database Forest of Southern Ural	Pavel Shirokikh	163
00-RU-006	Database of non-forest vegetation of the Southern Urals	Sergey Yamalov	591
00-RU-008	Database of anthropogenic vegetation of Urals and adjacent territories	Yaroslav Golovanov	979
00-TR-001	Forest Vegetation Database of Turkey - FVDT	Ali Kavgacı	4
00-TR-003	Non-Forest Vegetation Database of Turkey - NFVDT	Behlül Güler	21
00–00-XXX	Teberda – Caucasus Vegetation Database	Vladimir Onipchenko	206
AS-00-005	Transcaucasian Vegetation Database	Pavel Novák	207
AS-RU-005	Nenets Tundra	Igor Lavrinenko	312
AS-TR-002	Vegetation Database of Oak Communities in Turkey	Emin Uğurlu	4
EU-00-002	Nordic-Baltic Grassland Vegetation Database (NBGVD)	Jürgen Dengler	935
EU-00-004	Iberian and Macaronesian Vegetation Information System (SIVIM)	Xavier Font, Borja Jiménez-Alfaro, Maria Pilar Rodríguez-Rojo, Federico Fernández-González, Rosario G Gavilán	8,300
EU-00-011	Vegetation-Plot Database of the University of the Basque Country (BIOVEG)	Idoia Biurrun	4,160
EU-00-012	Beech Forest Vegetation Database of SE Balkan	Aleksander Marinšek	509
EU-00-013	Balkan Dry Grasslands Database	Kiril Vassilev	2,579
EU-00-016	Mediterranean Ammophiletea database	Corrado Marcenò	834
EU-00-017	European Coastal Vegetation Database	John Janssen	677
EU-00-018	The Nordic Vegetation Database	Jonathan Lenoir	2,298
EU-00-019	Balkan Vegetation Database	Kiril Vassilev	4,093
EU-00-020	WetVegEurope	Flavia Landucci	2
EU-00-021	SE Europe forest database	Andraž Čarni	1,405
EU-00-022	European Mire Vegetation Database	Tomáš Peterka	2,875
EU-00-023	Iberian and Macaronesian Vegetation Information System (SIVIM) – Deciduous Forests	Juan Antonio Campos	1,625
EU-00-024	Iberian and Macaronesian Vegetation Information System (SIVIM) – Floodplain Forests	Idoia Biurrun	2,071
EU-00-025	Gravel bar vegetation database	Veronika Kalníková	386
EU-00-026	CircumMed Forest database	Gianmaria Bonari	891
EU-00-027	European Boreal Forest Vegetation Database	Anni Kanerva Jašková	4,199
EU-00-028	European Weed Vegetation Database	Filip Küzmič	5,198
EU-00-029	High Mediterranean Mountains Database	Gianpietro Giusso del Galdo	33
EU-00-031	Masaryk University's Gap-Filling Database of European Vegetation	Milan Chytrý	579
EU-00–030	Eastern European Steppe Database	Denys Vynokurov	1,245
EU-AL-001	Vegetation Database of Albania	Michele De Sanctis	195
EU-AT-001	Austrian Vegetation Database	Wolfgang Willner	11,018
EU-BE-002	INBOVEG	Els De Bie	1,207
EU-BG-001	Bulgarian Vegetation Database	Iva Apostolova	680
EU-BY-002	Forest Vegetation Database of Belarus	Ruslan Tsvirko	765
EU-CH-005	Swiss Forest Vegetation Database	Thomas Wohlgemuth	5,399
EU-CH-011	Monitoring Effectiveness of Habitat Conservation in Switzerland	Ariel Bergamini	2,354
EU-CZ-001	Czech National Phytosociological Database	Milan Chytrý	30,548
EU-DE-001	Vegetation database of Mecklenburg-Vorpommern	Florian Jansen	1,079
EU-DE-013	VegetWeb Germany	Florian Jansen, Friedemann Goral	7,102
EU-DE-014	German Vegetation Reference Database (GVRD)	Ute Jandt	7,677
EU-DE-020	German Grassland Vegetation Database (GrassVeg.DE)	Ricarda Pätsch	1,511
EU-DE-035	Coastal Vegetation Germany	Maike Isermann	1
EU-DE-040	Database Schleswig-Holstein (Northern Germany)	Joachim Schrautzer	81
EU-ES-001	Iberian and Macaronesian Vegetation Information System (SIVIM) – Wetlands	Aaron Pérez-Haase	1,473
EU-FR-003	SOPHY	Emmanuel Garbolino	45,709
EU-FR-004	VEGFRANCE	Jan-Bernard Bouzillé	508
EU-FR-005	EcoPlant	Jean-Claude Gégout	2,574
EU-FR-XXX CBNA	Vegetation Database of French Alps	Sylvain Abdulhak	974
EU-GB-001	UK National Vegetation Classification Database	John S. Rodwell	9,481
EU-GB-004	FloodplainMeadows	Irina Tatarenko	161
EU-GB-005	Scottish Coastal Survey	Robin Pakeman	1,467
EU-GB-006	Scottish Vegetation Resurvey - Birse and Robertson: alpine, moorland, woodland, springs and swamps and grassland habitats.	Ruth Mitchell	3,170
EU-GR-001	KRITI	Erwin Bergmeier	1,382
EU-GR-005	Hellenic Natura 2000 Vegetation Database (HelNatVeg)	Panayotis Dimopoulos	2,288
EU-GR-006 + EU-GR-007	Hellenic Woodland Database + Hellenic Beech Forests Database (Hell-Beech-DB)	Ioannis Tsiripidis	333
EU-HR-001	Phytosociological Database of Non-Forest Vegetation in Croatia	Zvjezdana Stančić	1,308
EU-HR-002	Croatian Vegetation Database	Željko Škvorc	5,149
EU-HU-003	CoenoDat Hungarian Phytosociological Database	János Csiky	757
EU-IE-001	Irish Vegetation Database	Úna FitzPatrick	6,616
EU-IT-010	Vegetation database of Habitats in the Italian Alps - HabItAlp	Laura Casella	2,628
EU-IT-011	Vegetation Plot Database - Sapienza University of Rome	Emiliano Agrillo	10,483
EU-IT-019	VIOLA	Angela Stanisci	82
EU-IT-020	RanVegDunes	Alicia Acosta	237
EU-IT-021	AMS-VegBank - Alma Mater Studiorum - University of Bologna	Alessandro Chiarucci	2,755
EU-LT-001	Lithuanian vegetation Database	Valerijus Rašomavičius	2,007
EU-LV-001	Semi-natural Grassland Vegetation Database of Latvia	Solvita Rūsiņa	1,023
EU-MK-001	Vegetation Database of the Republic of Macedonia	Renata Ćušterevska	61
EU-NL-001	Dutch National Vegetation Database	Stephan Hennekens	26,628
EU-NL-003	Dutch Military Ranges Vegetation Database (DUMIRA)	Iris de Ronde	1,358
EU-PL-001	Polish Vegetation Database	Zygmunt Kącki	13,491
EU-PL-003	Forest Database of Southern Poland	Remigiusz Pielech	1,723
EU-PT-001	Serra da Estrela database	Jan Jansen	172
EU-RO-007	Romanian Forest Database	Adrian Indreica	3,048
EU-RO-008	Romanian Grassland Database	Eszter Ruprecht	5,399
EU-RS-002	Vegetation Database Grassland Vegetation of Serbia	Svetlana Aćić	1,329
EU-RS-003 + EU-RS-004	Database of Forest Vegetation in Republic of Serbia + Vegetation Database of Northern Part of Serbia (AP Vojvodina)	Mirjana Ćuk	326
EU-RU-002	Lower Volga Valley Phytosociological Database	Valentin Golub	1,210
EU-RU-003	Vegetation Database of the Volga and the Ural Rivers Basins	Tatiana Lysenko	262
EU-RU-011	Vegetation Database of Tatarstan	Vadim Prokhorov	2,042
EU-RU-014	Temperate Forests of European Russia	Larisa Khanina	1,032
EU-RU-XXX	Vegetation database of steppe vegetation of Rostov Region	Olga Demina	281
EU-SI-001	Vegetation Database of Slovenia	Urban Šilc	5,332
EU-SK-001	Slovak Vegetation Database	Milan Valachovič	12,004
EU-UA-001	Ukrainian Grassland Database	Anna Kuzemko	3,033
EU-UA-005	Halophytic and coastal vegetation database of Ukraine	Tetiana Dziuba	160
EU-UA-006	Vegetation Database of Ukraine and Adjacent Parts of Russia	Viktor Onyshchenko	1,097
EU-UA-010	Psammophytic vegetation database of Ukraine	Tetiana Dziuba	413
