# Supplementary material for: Climate-trait relationships exhibit strong habitat specificity in plant communities across Europe
Source: Nat Commun. 2023 Feb 9;14:712. doi: 10.1038/s41467-023-36240-6 (PMC9911725; doi:10.1038/s41467-023-36240-6)
Supplement: Supplementary file 5 — Supplementary Data 2 [file 41467_2023_36240_MOESM5_ESM.xlsx]

## Sheet: Supplementary Data 2
Supplementary Data 2 | Number of plots in intermediate and most narrowly defined habitats, following the EUNIS habitat classification32,33. Habitats with NA include plots that could not be assigned unequivocally.
Intermediate habitats (level 2)	Narrow habitats (level 3)	Plots
MA21 - Arctic littoral biogenic habitat	MA211 - Arctic coastal saltmarsh	59
MA22 - Atlantic littoral biogenic habitat	MA221 - Atlantic saltmarsh driftline	16
	MA222 - Atlantic upper saltmarsh	153
	MA223 - Atlantic upper-mid saltmarsh and saline and brackish reed, rush and sedge bed	902
	MA224 - Atlantic mid-low saltmarsh	828
	MA225 - Atlantic pioneer saltmarsh	170
MA23 - Baltic hydrolittoral biogenic habitat	MA232 - Baltic coastal meadow	73
MA24 - Black sea littoral biogenic habitats	MA241 - Black Sea littoral saltmarsh	166
MA25 - Mediterranean littoral biogenic habitat	MA251 - Mediterranean upper saltmarsh	57
	MA252 - Mediterranean upper-mid saltmarsh and saline and brackish reed rush and sedge bed	169
	MA253 - Mediterranean mid-low saltmarsh	236
MA – NA	NA	256
N1 - Coastal dunes and sandy shores	N11 - Atlantic, Baltic and Arctic sand beach	104
	N12 - Mediterranean and Black Sea sand beach	143
	N13 - Atlantic and Baltic shifting coastal dune	975
	N14 - Mediterranean, Macaronesian and Black Sea shifting coastal dune	417
	N15 - Atlantic and Baltic coastal dune grassland (grey dune)	469
	N16 - Mediterranean and Macaronesian coastal dune grassland (grey dune)	444
	N17 - Black Sea coastal dune grassland (grey dune)	182
	N18 - Atlantic and Baltic coastal Empetrum heath	26
	N19 - Atlantic coastal Calluna and Ulex heath	58
	N1A - Atlantic and Baltic coastal dune scrub	248
	N1B - Mediterranean and Black Sea coastal dune scrub	82
	N1D - Atlantic and Baltic broad-leaved coastal dune forest	138
	N1E - Black Sea broad-leaved coastal dune forest	6
	N1F - Baltic coniferous coastal dune forest	57
	N1G - Mediterranean coniferous coastal dune forest	55
	N1H - Atlantic and Baltic moist and wet dune slack	511
	N1J - Mediterranean and Black Sea moist and wet dune slack	35
N2 - Coastal shingle	N21 - Atlantic, Baltic and Arctic coastal shingle beach	115
	N22 - Mediterranean and Black Sea coastal shingle beach	3
N3 - Rock cliffs, ledges and shores,	N31 - Atlantic and Baltic rocky sea cliff and shore	145
including the supralittoral
	N32 - Mediterranean and Black Sea rocky sea cliff and shore	253
	N34 - Atlantic and Baltic soft sea cliff	7
	N35 - Mediterranean and Black Sea soft sea cliff	34
N - NA	NA	538
Q1 - Raised and blanket bogs	Q11 - Raised bog	716
	Q12 - Blanket bog	219
Q2 - Valley mires, poor fens	Q21 - Oceanic valley mire	598
and transition mires	Q22 - Poor fen	1,066
	Q23 - Relict mire of Mediterranean mountains	21
	Q24 - Intermediate fen and soft-water spring mire	1,422
	Q25 - Non-calcareous quaking mire	1,053
	Q3 - Palsa and polygon mires	61
Q4 - Base-rich fens	Q41 - Alkaline, calcareous, carbonate-rich small-sedge spring fen	820
and calcareous spring mires	Q42 - Extremely rich moss-sedge fen	568
	Q43 - Tall-sedge base-rich fen	303
	Q44 - Calcareous quaking mire	231
	Q45 - Arctic-alpine rich fen	229
	Q46 - Carpathian travertine fen with halophytes	6
Q5 - Helophyte beds	Q51 - Tall-helophyte bed	7,042
	Q52 - Small-helophyte bed	4,039
	Q53 - Tall-sedge bed	1,951
	Q54 - Inland saline or brackish helophyte bed	554
Q6 - Periodically exposed shore	Q61 - Periodically exposed shore with stable, eutrophic sediments with pioneer or ephemeral vegetation	1,240
	Q62 - Periodically exposed shore with stable, mesotrophic sediments with pioneer or ephemeral vegetation	1,233
	Q63 - Periodically exposed saline shore with pioneer or ephemeral vegetation	100
Q - NA	NA	5,459
R1 - Dry grasslands	R11 - Pannonian and Pontic sandy steppe	244
	R12 - Cryptogam- and annual-dominated vegetation on siliceous rock outcrops	148
	R13 - Cryptogam- and annual-dominated vegetation on calcareous and ultramafic rock outcrops	424
	R14 - Perennial rocky grassland of the Italian Peninsula	148
	R15 - Continental dry rocky steppic grassland and dwarf scrub on chalk outcrops	52
	R16 - Perennial rocky grassland of Central and South-Eastern Europe	989
	R18 - Perennial rocky calcareous grassland of subatlantic-submediterranean Europe	1,082
	R19 - Dry steppic submediterranean pasture of the Amphi-Adriatic region	150
	R1A - Semi-dry perennial calcareous grassland (meadow steppe)	10,708
	R1B - Continental dry grassland (true steppe)	3,102
	R1C - Desert steppe	37
	R1D - Mediterranean closely grazed dry grassland	219
	R1E - Mediterranean tall perennial dry grassland	849
	R1F - Mediterranean annual-rich dry grassland	373
	R1G - Iberian oromediterranean siliceous dry grassland	39
	R1H - Iberian oromediterranean basiphilous dry grassland	24
	R1J - Cyrno-Sardean oromediterranean siliceous dry grassland	2
	R1K - Balkan and Anatolian oromediterranean dry grassland	10
	R1M - Lowland to montane, dry to mesic grassland usually dominated by Nardus stricta	614
	R1N - Open Iberian supramediterranean dry acid and neutral grassland	5
	R1P - Oceanic to subcontinental inland sand grassland on dry acid and neutral soils	1,213
	R1Q - Inland sanddrift and dune with siliceous grassland	576
	R1R - Mediterranean to Atlantic open, dry, acid and neutral grassland	551
	R1S - Heavy-metal grassland in Western and Central Europe	10
R2 - Mesic grasslands	R21 - Mesic permanent pasture of lowlands and mountains	6,595
	R22 - Low and medium altitude hay meadow	16,288
	R23 - Mountain hay meadow	1,028
	R24 - Iberian summer pasture (vallicar)	38
R3 - Seasonally wet and wet grasslands	R31 - Mediterranean tall humid inland grassland	433
	R32 - Mediterranean short moist grassland of lowlands	35
	R33 - Mediterranean short moist grassland of mountains	95
	R34 - Submediterranean moist meadow	251
	R35 - Moist or wet mesotrophic to eutrophic hay meadow	4,964
	R36 - Moist or wet mesotrophic to eutrophic pasture	3,318
	R37 - Temperate and boreal moist or wet oligotrophic grassland	2,196
R4 - Alpine and subalpine grasslands	R41 - Snow-bed vegetation	324
	R42 - Boreal and arctic acidophilous alpine grassland	120
	R43 - Temperate acidophilous alpine grassland	2,347
	R44 - Arctic-alpine calcareous grassland	1,169
	R45 - Alpine and subalpine calcareous grassland of the Balkans and Apennines	75
R5 - Woodland fringes	R51 - Thermophilous forest fringe of base-rich soils	269
and clearings and tall forb stands	R52 - Forest fringe of acidic nutrient-poor soils	210
	R54 - Pteridium aquilinum vegetation	420
	R55 - Lowland moist or wet tall-herb and fern fringe	4,926
	R56 - Montane to subalpine moist or wet tall-herb and fern fringe	528
	R57 - Herbaceous forest clearing vegetation	947
R6 - Inland salt steppes	R61 - Mediterranean inland salt steppe	35
	R62 - Continental inland salt steppe	149
	R63 - Temperate inland salt marsh	305
	R64 - Semi-desert salt pan	28
	R65 - Continental subsaline alluvial pasture and meadow	14
R - NA	NA	38,781
S1 - Tundra	S11 - Shrub tundra	498
	S12 - Moss and lichen tundra	22
S2 - Arctic, alpine and subalpine scrub	S21 - Subarctic and alpine dwarf Salix scrub	690
	S22 - Alpine and subalpine ericoid heath	2,144
	S23 - Alpine and subalpine Juniperus scrub	99
	S24 - Subalpine genistoid scrub of the Amphi-Adriatic region	38
	S25 - Subalpine and subarctic deciduous scrub	262
	S26 - Subalpine Pinus mugo scrub	515
S3 - Temperate and Mediterranean	S31 - Lowland to montane temperate and submediterranean Juniperus scrub	313
montane scrub	S32 - Temperate Rubus scrub	875
	S33 - Lowland to montane temperate and submediterranean genistoid scrub	492
	S34 - Balkan-Anatolian submontane genistoid scrub	84
	S35 - Temperate and submediterranean thorn scrub	1,804
	S36 - Low steppic scrub	285
	S37 - Corylus avellana scrub	526
	S38 - Temperate forest clearing scrub	223
S4 - Temperate heathland	S41 - Wet heath	709
	S42 - Dry heath	2,156
S5 - Maquis, arborescent matorral	S51 - Mediterranean maquis and arborescent matorral	972
and thermo-Mediterranean scrub	S52 - Submediterranean pseudomaquis	254
	S53 - Spartium junceum scrub	110
	S54 - Thermomediterranean arid scrub	75
S6 - Garrigue	S61 - Western basiphilous garrigue	411
	S62 - Western acidophilous garrigue	49
	S63 - Eastern garrigue	194
	S65 - Mediterranean gypsum scrub	30
	S66 - Mediterranean halo-nitrophilous scrub	25
	S67 - Aralo-Caspian semi-desert	14
	S68 - Semi-desert sand dune with sparse scrub	9
S7 - Spiny Mediterranean heaths	S72 - Eastern Mediterranean spiny heath (phrygana)	70
	S73 - Western Mediterranean mountain hedgehog-heath	32
	S74 - Central Mediterranean mountain hedgehog-heath	44
	S75 - Eastern Mediterranean mountain hedgehog-heath	16
S9 - Riverine and fen scrub	S91 - Temperate riparian scrub	1,022
	S92 - Salix fen scrub	1,324
	S93 - Mediterranean riparian scrub	220
	S94 - Semi-desert riparian scrub	17
Sa - Scrub	NA	5,998
Sb - Dwarf-scrub vegetation	NA	3,245
T1 - Broadleaved deciduous forests	T11 - Temperate Salix and Populus riparian forest	1,240
	T12 - Alnus glutinosa-Alnus incana forest on riparian and mineral soils	3,494
	T13 - Temperate hardwood riparian forest	3,211
	T14 - Mediterranean and Macaronesian riparian forest	620
	T15 - Broadleaved swamp forest on non-acid peat	525
	T16 - Broadleaved mire forest on acid peat	918
	T17 - Fagus forest on non-acid soils	11,551
	T18 - Fagus forest on acid soils	2,836
	T19 - Temperate and submediterranean thermophilous deciduous forest	7,133
	T1A - Mediterranean thermophilous deciduous forest	122
	T1B - Acidophilous Quercus forest	4,499
	T1C - Temperate and boreal mountain Betula and Populus tremula forest on mineral soils	201
	T1D - Southern European mountain Betula and Populus tremula forest on mineral soils	74
	T1E - Carpinus and Quercus mesic deciduous forest	9,782
	T1F - Ravine forest	2,426
	T1G - Alnus cordata forest	55
	T1H - Broadleaved deciduous plantation of non site-native trees	1,363
T2 - Broadleaved evergreen forests	T21 - Mediterranean evergreen Quercus forest	3,947
	T22 - Mainland laurophyllous forest	105
	T24 - Olea europaea-Ceratonia siliqua forest	435
	T25 - Phoenix theophrasti vegetation	11
	T27 - Ilex aquifolium forest	81
	T29 - Broadleaved evergreen plantation of non site-native trees	8
T3 - Coniferous forests	T31 - Temperate mountain Picea forest	3,883
	T32 - Temperate mountain Abies forest	3,117
	T33 - Mediterranean mountain Abies forest	70
	T34 - Temperate subalpine Larix, Pinus cembra and Pinus uncinata forest	1,089
	T35 - Temperate continental Pinus sylvestris forest	2,277
	T36 - Temperate and submediterranean montane Pinus sylvestris-Pinus nigra forest	619
	T37 - Mediterranean montane Pinus sylvestris-Pinus nigra forest	112
	T39 - Mediterranean and Balkan subalpine Pinus heldreichii-Pinus peuce forest	68
	T3A - Mediterranean lowland to submontane Pinus forest	1,452
	T3C - Taxus baccata forest	99
	T3D - Mediterranean Cupressaceae forest	122
	T3F - Dark taiga	1,282
	T3G - Pinus sylvestris light taiga	1,093
	T3H - Larix light taiga	16
	T3J - Pinus and Larix mire forest	885
	T3K - Picea mire forest	585
	T3M - Coniferous plantation of non site-native trees	2,374
T - NA	NA	24,531
U2 - Screes	U21 - Boreal and Arctic siliceous scree and block field	7
	U22 - Temperate high-mountain siliceous scree	169
	U23 - Temperate, lowland to montane siliceous scree	71
	U24 - Mediterranean siliceous scree	21
	U25 - Boreal and Arctic base-rich scree and block field	7
	U26 - Temperate high-mountain base-rich scree and moraine	376
	U27 - Temperate, lowland to montane base-rich scree	366
	U28 - Western Mediterranean base-rich scree	47
	U29 - Eastern Mediterranean base-rich scree	1
U3 - Inland cliffs, rock pavements	U32 - Temperate high-mountain siliceous inland cliff	50
and outcrops	U33 - Temperate, lowland to montane siliceous inland cliff	122
	U34 - Mediterranean siliceous inland cliff	35
	U35 - Boreal and Arctic base-rich inland cliff	1
	U36 - Temperate high-mountain base-rich inland cliff	235
	U37 - Temperate, lowland to montane base-rich inland cliff	521
	U38 - Mediterranean base-rich inland cliff	157
	U3A - Temperate ultramafic inland cliff	10
	U3D - Wet inland cliff	32
U5 - Miscellaneous inland habitats usually with very sparse or no vegetation	U52 - Polar desert	14
U6 - Recent volcanic features	U61 - Subarctic volcanic field	5
U7 - Unvegetated or sparsely vegetated shore with mobile sediments	U71 - Unvegetated or sparsely vegetated shore with mobile sediments in montane and alpine regions	143
	U72 - Unvegetated or sparsely vegetated shore with mobile sediments in the Mediterranean region	29
U - NA	NA	513
V1 - Arable land and market gardens	V11 - Intensive unmixed crops	2,721
	V12 - Mixed crops of market gardens and horticulture	129
	V13 - Arable land with unmixed crops grown by low-intensity agricultural methods	1,284
	V14 - Inundated or inundatable cropland, including rice fields	35
	V15 - Bare tilled, fallow or recently abandoned arable land	8,290
V3 - Artificial grasslands	V32 - Mediterranean subnitrophilous annual grassland	2,163
and herb-dominated habitats	V33 - Dry Mediterranean land with unpalatable non-vernal herbaceous vegetation	112
	V34 - Trampled xeric grassland with annuals	528
	V35 - Trampled mesophilous grassland with annuals	1,703
	V37 - Annual anthropogenic herbaceous vegetation	3,354
	V38 - Dry perennial anthropogenic herbaceous vegetation	4,036
	V39 - Mesic perennial anthropogenic herbaceous vegetation	1,352
V - NA	NA	2,687
